# Supplementary material for: Long-Term Consequences of COVID-19 in Predominantly Immunonaive Patients: A Canadian Prospective Population-Based Study
Source: J Clin Med. 2023 Sep 13;12(18):5939. doi: 10.3390/jcm12185939 (PMC10532279; doi:10.3390/jcm12185939)
Supplement: Supplementary file 1 [file jcm-12-05939-s001.zip]

Archive with 1 entries (1 files):
- jcm-2459369-supplementary.pdf
